# Supplementary material for: Phytochemical Composition and Antioxidant Activity of a Viscum album Mother Tincture
Source: Plants (Basel). 2025 Sep 4;14(17):2762. doi: 10.3390/plants14172762 (PMC12430634; doi:10.3390/plants14172762)
Supplement: Supplementary file 1 [file plants-14-02762-s001.zip]

Archive with 1 entries (1 files):
- plants-3733472-supplementary.pdf
